# Supplementary material for: Detection and Characterization of Circulating Tumor Cells Using Imaging Flow Cytometry—A Perspective Study
Source: Cancers (Basel). 2022 Aug 29;14(17):4178. doi: 10.3390/cancers14174178 (PMC9454939; doi:10.3390/cancers14174178)
Supplement: Supplementary file 1 [file cancers-14-04178-s001.zip]

Archive with 1 entries (1 files):
- cancers-1814838-supplementary.pdf
